# Supplementary material for: Efficient biosynthesis of nucleoside cytokinin angustmycin A containing an unusual sugar system
Source: Nat Commun. 2021 Nov 17;12:6633. doi: 10.1038/s41467-021-26928-y (PMC8599513; doi:10.1038/s41467-021-26928-y)
Supplement: Supplementary file 4 — Source Data [file 41467_2021_26928_MOESM4_ESM.xlsx]

## Sheet: Fig. 6c, d
Fig. 6c, d
Fig. 6c								Fig. 6d
	Fermentation Time (h)		AGM-A production (μg/ml)		AGM-C production (μg/ml)				Fermentation Time (h)		AGM-C production (μg/ml)
			alsE+agmCAEBF	agmDCAEBF	alsE+agmCAEBF	agmDCAEBF					alsE+agmCAEB	agmDCAEB
	24h	No.1	178.735	166.913	43.2208	35.3503			24h	No.1	450.748	248.278
		No.2	168.645	128.757	46.456	21.8103				No.2	419.599	230.213
		No.3	168.659	174.561	39.47	42.8557				No.3	450.747	219.179
	48h	No.1	360.786	305.922	81.6979	71.571			48h	No.1	554.294	348.868
		No.2	336.338	273.344	68.8922	52.9776				No.2	554.04	356.977
		No.3	292.491	327.601	69.6074	67.6087				No.3	598.264	400.353
	72h	No.1	396.7	373.853	107.437	86.0981			72h	No.1	727.46	408.54
		No.2	357.589	316.884	92.7787	75.7178				No.2	655.106	427.282
		No.3	420.978	339.114	115.413	88.245				No.3	771.198	411.387
	96h	No.1	469.708	409.534	125.728	113.912			96h	No.1	851.173	413.506
		No.2	412.873	396.064	112.187	108.428				No.2	682.688	421.103
		No.3	489.764	381.105	133.411	106.274				No.3	808.301	457.625

## Sheet: Supplementary Fig. 2a, b, c_x0009__x0009_
Supplementary Fig. 2a, b, c
Supplementary Fig. 2a, b									Supplementary Fig. 2c

## Sheet: Supplementary Fig. 3a
Supplementary Fig. 3a
		Sample source		AGM-A (μg/ml)		AGM-C (μg/ml)
		JCM4053	No.1	224.491		407.689
			No.2	218.868		436.26
			No.3	247.286		421.786
		pCHW501	No.1	270.549		168.482
			No.2	316.335		159.515
			No.3	305.244		177.181
		pCHW501 ΔagmR	No.1	182.127		313.225
			No.2	229.704		372.171
			No.3	152.227		350.337
		pCHW501 ΔagmF	No.1			465.416
			No.2			507.84
			No.3			469.669

## Sheet: Supplementary Fig. 8d
Supplementary Fig. 8d

## Sheet: Supplementary Fig. 9d
Supplementary Fig. 9d
		Compound	Relative Activity (%)
			No.1	No.2	No.3
		AMP	100	100	100
		dAMP	100	100	100
		ADP	13.1618	13.9474	12.373
		dADP	9.09048	10.0242	9.44827
		ATP	1.35417	1.57053	1.54528
		dATP	0	0	0
		Adenosine	0	0	0
		Deoxyadenosine	0	0	0

## Sheet: Supplementary Fig. 10g
Supplementary Fig. 10g
		Time Course		AGM-A (mM)
				-NAD+	+NAD+
		5 min	No.1	0.08863	0.18345
			No.2	0.07859	0.16138
			No.3	0.08228	0.19086
		10 min	No.1	0.24424	0.32043
			No.2	0.22874	0.33843
			No.3	0.23851	0.32645
		20 min	No.1	0.40545	0.46547
			No.2	0.43552	0.42819
			No.3	0.42226	0.44212
		30 min	No.1	0.51329	0.48397
			No.2	0.48753	0.50671
			No.3	0.48326	0.51039
		60 min	No.1	0.51198	0.47498
			No.2	0.48187	0.50365
			No.3	0.50395	0.51123
		120 min	No.1	0.50648	0.50932
			No.2	0.50247	0.49112
			No.3	0.4873	0.50191

## Sheet: Supplementary Fig. 12c_x0009__x0009__x0009__x0009__x0009_
Supplementary Fig. 12c

## Sheet: Supplementary Fig. 13a
Supplementary Fig. 13a
		AGM-C (mM)	V (nmol·min−1)
			No.1	No.2	No.3	Mean value	S.D.
		0.3	0.16539	0.14539	0.18156	0.16412	0.01812
		0.5	0.29526	0.30835	0.29662	0.30181	0.00926
		1	0.54696	0.53774	0.56192	0.54983	0.0171
		2	0.73922	0.78249	0.75453	0.75875	0.02194
		3	0.83727	0.82865	0.86978	0.84523	0.02169
		4	0.91734	0.88598	0.88895	0.89742	0.01731
		5	0.89096	0.9269	0.95091	0.92292	0.03017
		6	0.98758	0.99496	0.93558	0.96527	0.04199
		7	0.94656	0.99853	0.9846	0.97657	0.0269
		8	0.99853	0.9846	1.0153	0.99995	0.02171

## Sheet: Supplementary Fig. 14b
Supplementary Fig. 14b
		Ratio (AGM-C : Adenosine	AGM-A peak area (105)
			No.1	No.2	No.3
		no Adenosine	16.9955	16.4645	17.0457
		1:1/3	7.60608	7.95111	7.2099
		1:1/2	3.95413	3.89246	4.81705
		1:1	1.58713	1.72843	1.76587
		1:3	0.1688	0.12881	0.17024

## Sheet: Supplementary Fig. 17c
Supplementary Fig. 17c

[truncated: 4 more sheets: Supplementary Fig. 18c_x0009__x0009_, Supplementary Fig. 19c_x0009__x0009_, Supplementary Fig. 20b, c, d, Supplementary Figs. 23b&24b]
